# Supplementary material for: The Giant HECT E3 Ubiquitin Ligase HERC1 Is Aberrantly Expressed in Myeloid Related Disorders and It Is a Novel BCR-ABL1 Binding Partner
Source: Cancers (Basel). 2021 Jan 19;13(2):341. doi: 10.3390/cancers13020341 (PMC7832311; doi:10.3390/cancers13020341)
Supplement: Supplementary file 1 [file cancers-13-00341-s001.zip]

Archive with 5 entries (4 files):
- Figure S1,Figure S2.pdf
- __MACOSX/
- __MACOSX/._Figure S1,Figure S2.pdf
- supplementary 1,2,3,4 Tables_.pdf
- __MACOSX/._supplementary 1,2,3,4 Tables_.pdf
